# Supplementary material for: New report of Calopodinae (Coleoptera, Oedemeridae) in South Korea, with description of a new species of the genus Sparedrus Dejean, 1821
Source: Biodivers Data J. 2025 Aug 5;13:e161171. doi: 10.3897/BDJ.13.e161171 (PMC12344436; doi:10.3897/BDJ.13.e161171)
Supplement: XML Treatment for Sparedrus koreanus [file BDJ.13.e161171-treatment1.xml]

<!DOCTYPE tp:taxon-treatment
  PUBLIC "-//TaxonX//DTD Taxonomic Treatment Publishing DTD v0 20100105//EN" "tax-treatment-NSO.dtd">
<tp:taxon-treatment xmlns:tp="http://www.plazi.org/taxpub"><tp:treatment-meta><mixed-citation publication-type="journal"><person-group><name><surname>Lee</surname><given-names>Min Hyeuk</given-names></name><name><surname>Kim</surname><given-names>Dongmin</given-names></name><name><surname>Lee</surname><given-names>Seunghyun</given-names></name><name><surname>Ruzzier</surname><given-names>Enrico</given-names></name></person-group><article-title>New report of <tp:taxon-name><tp:taxon-name-part taxon-name-part-type="subfamily">Calopodinae</tp:taxon-name-part></tp:taxon-name> (<tp:taxon-name><tp:taxon-name-part taxon-name-part-type="order">Coleoptera</tp:taxon-name-part></tp:taxon-name>, <tp:taxon-name><tp:taxon-name-part taxon-name-part-type="family">Oedemeridae</tp:taxon-name-part></tp:taxon-name>) in South Korea, with description of a new species of the genus <italic><tp:taxon-name><tp:taxon-name-part taxon-name-part-type="genus" reg="Sparedrus">Sparedrus</tp:taxon-name-part></tp:taxon-name></italic> Dejean, 1821</article-title><source>Biodivers Data J</source><day>05</day><month>08</month><year>2025</year><volume>13</volume><pub-id pub-id-type="doi">10.3897/BDJ.13.e161171</pub-id></mixed-citation></tp:treatment-meta><tp:nomenclature><tp:taxon-name>
            <object-id xmlns:xlink="http://www.w3.org/1999/xlink" content-type="arpha" xlink:type="simple">19FB4A68-1A85-5048-9AF3-C4A1835BFBA6</object-id>
            <tp:taxon-name-part taxon-name-part-type="genus">Sparedrus</tp:taxon-name-part>
            <tp:taxon-name-part taxon-name-part-type="species">koreanus</tp:taxon-name-part>
            <object-id xmlns:xlink="http://www.w3.org/1999/xlink" content-type="zoobank" xlink:type="simple" object-id-type="ZooBank">CC3382CC-FA0E-44C1-9AE7-1716F2D297C9</object-id>
          </tp:taxon-name><tp:taxon-authority>Lee, Kim, Lee &amp; Ruzzier</tp:taxon-authority><tp:taxon-status xmlns:xlink="http://www.w3.org/1999/xlink" xlink:type="simple">sp. nov.</tp:taxon-status></tp:nomenclature><tp:treatment-sec sec-type="materials"><title>Materials</title><list list-type="alpha-lower" list-content="occurrences"><list-item><p><bold>Type status:</bold> <named-content xmlns:xlink="http://www.w3.org/1999/xlink" content-type="dwc:typeStatus" xlink:type="simple">Holotype</named-content>. <bold>Occurrence:</bold> recordedBy: <named-content xmlns:xlink="http://www.w3.org/1999/xlink" content-type="dwc:recordedBy" xlink:type="simple">Dongmin Kim</named-content>; sex: <named-content xmlns:xlink="http://www.w3.org/1999/xlink" content-type="dwc:sex" xlink:type="simple">1 male</named-content>; lifeStage: <named-content xmlns:xlink="http://www.w3.org/1999/xlink" content-type="dwc:lifeStage" xlink:type="simple">adult</named-content>; occurrenceID: <named-content xmlns:xlink="http://www.w3.org/1999/xlink" content-type="dwc:occurrenceID" xlink:type="simple">38F61A1F-4CE2-552F-8C33-6E4F3A092E03</named-content>; <bold>Taxon:</bold> scientificName: <named-content xmlns:xlink="http://www.w3.org/1999/xlink" content-type="dwc:scientificName" xlink:type="simple"><italic><tp:taxon-name><tp:taxon-name-part taxon-name-part-type="genus" reg="Sparedrus">Sparedrus</tp:taxon-name-part><tp:taxon-name-part taxon-name-part-type="species" reg="koreanus">koreanus</tp:taxon-name-part></tp:taxon-name></italic> sp. nov.</named-content>; family: <named-content xmlns:xlink="http://www.w3.org/1999/xlink" content-type="dwc:family" xlink:type="simple"><tp:taxon-name><tp:taxon-name-part taxon-name-part-type="family">Oedemeridae</tp:taxon-name-part></tp:taxon-name></named-content>; <bold>Location:</bold> country: <named-content xmlns:xlink="http://www.w3.org/1999/xlink" content-type="dwc:country" xlink:type="simple">Korea</named-content>; countryCode: <named-content xmlns:xlink="http://www.w3.org/1999/xlink" content-type="dwc:countryCode" xlink:type="simple">KR</named-content>; stateProvince: <named-content xmlns:xlink="http://www.w3.org/1999/xlink" content-type="dwc:stateProvince" xlink:type="simple">Daegu</named-content>; county: <named-content xmlns:xlink="http://www.w3.org/1999/xlink" content-type="dwc:county" xlink:type="simple">Buk-gu</named-content>; locality: <named-content xmlns:xlink="http://www.w3.org/1999/xlink" content-type="dwc:locality" xlink:type="simple">Dongbyeon-dong</named-content>; decimalLatitude: <named-content xmlns:xlink="http://www.w3.org/1999/xlink" content-type="dwc:decimalLatitude" xlink:type="simple">35.918648</named-content>; decimalLongitude: <named-content xmlns:xlink="http://www.w3.org/1999/xlink" content-type="dwc:decimalLongitude" xlink:type="simple">128.607917</named-content>; geodeticDatum: <named-content xmlns:xlink="http://www.w3.org/1999/xlink" content-type="dwc:geodeticDatum" xlink:type="simple">WGS84</named-content>; <bold>Event:</bold> year: <named-content xmlns:xlink="http://www.w3.org/1999/xlink" content-type="dwc:year" xlink:type="simple">2024</named-content>; month: <named-content xmlns:xlink="http://www.w3.org/1999/xlink" content-type="dwc:month" xlink:type="simple">4</named-content>; day: <named-content xmlns:xlink="http://www.w3.org/1999/xlink" content-type="dwc:day" xlink:type="simple">8</named-content></p></list-item><list-item><p><bold>Type status:</bold> <named-content xmlns:xlink="http://www.w3.org/1999/xlink" content-type="dwc:typeStatus" xlink:type="simple">Paratype</named-content>. <bold>Occurrence:</bold> recordedBy: <named-content xmlns:xlink="http://www.w3.org/1999/xlink" content-type="dwc:recordedBy" xlink:type="simple">Dongmin Kim</named-content>; sex: <named-content xmlns:xlink="http://www.w3.org/1999/xlink" content-type="dwc:sex" xlink:type="simple">1 female</named-content>; lifeStage: <named-content xmlns:xlink="http://www.w3.org/1999/xlink" content-type="dwc:lifeStage" xlink:type="simple">adult</named-content>; occurrenceID: <named-content xmlns:xlink="http://www.w3.org/1999/xlink" content-type="dwc:occurrenceID" xlink:type="simple">A9FACFE0-620C-5A73-A26E-70AA6B3BE645</named-content>; <bold>Taxon:</bold> scientificName: <named-content xmlns:xlink="http://www.w3.org/1999/xlink" content-type="dwc:scientificName" xlink:type="simple"><italic><tp:taxon-name><tp:taxon-name-part taxon-name-part-type="genus" reg="Sparedrus">Sparedrus</tp:taxon-name-part><tp:taxon-name-part taxon-name-part-type="species" reg="koreanus">koreanus</tp:taxon-name-part></tp:taxon-name></italic> sp. nov.</named-content>; family: <named-content xmlns:xlink="http://www.w3.org/1999/xlink" content-type="dwc:family" xlink:type="simple"><tp:taxon-name><tp:taxon-name-part taxon-name-part-type="family">Oedemeridae</tp:taxon-name-part></tp:taxon-name></named-content>; <bold>Location:</bold> country: <named-content xmlns:xlink="http://www.w3.org/1999/xlink" content-type="dwc:country" xlink:type="simple">Korea</named-content>; countryCode: <named-content xmlns:xlink="http://www.w3.org/1999/xlink" content-type="dwc:countryCode" xlink:type="simple">KR</named-content>; stateProvince: <named-content xmlns:xlink="http://www.w3.org/1999/xlink" content-type="dwc:stateProvince" xlink:type="simple">Daegu</named-content>; county: <named-content xmlns:xlink="http://www.w3.org/1999/xlink" content-type="dwc:county" xlink:type="simple">Buk-gu</named-content>; locality: <named-content xmlns:xlink="http://www.w3.org/1999/xlink" content-type="dwc:locality" xlink:type="simple">Dongbyeon-dong</named-content>; decimalLatitude: <named-content xmlns:xlink="http://www.w3.org/1999/xlink" content-type="dwc:decimalLatitude" xlink:type="simple">35.918648</named-content>; decimalLongitude: <named-content xmlns:xlink="http://www.w3.org/1999/xlink" content-type="dwc:decimalLongitude" xlink:type="simple">128.607917</named-content>; geodeticDatum: <named-content xmlns:xlink="http://www.w3.org/1999/xlink" content-type="dwc:geodeticDatum" xlink:type="simple">WGS84</named-content>; <bold>Event:</bold> year: <named-content xmlns:xlink="http://www.w3.org/1999/xlink" content-type="dwc:year" xlink:type="simple">2024</named-content>; month: <named-content xmlns:xlink="http://www.w3.org/1999/xlink" content-type="dwc:month" xlink:type="simple">4</named-content>; day: <named-content xmlns:xlink="http://www.w3.org/1999/xlink" content-type="dwc:day" xlink:type="simple">8</named-content></p></list-item><list-item><p><bold>Type status:</bold> <named-content xmlns:xlink="http://www.w3.org/1999/xlink" content-type="dwc:typeStatus" xlink:type="simple">Paratype</named-content>. <bold>Occurrence:</bold> recordedBy: <named-content xmlns:xlink="http://www.w3.org/1999/xlink" content-type="dwc:recordedBy" xlink:type="simple">Dongmin Kim</named-content>; sex: <named-content xmlns:xlink="http://www.w3.org/1999/xlink" content-type="dwc:sex" xlink:type="simple">1 male</named-content>; lifeStage: <named-content xmlns:xlink="http://www.w3.org/1999/xlink" content-type="dwc:lifeStage" xlink:type="simple">adult</named-content>; occurrenceID: <named-content xmlns:xlink="http://www.w3.org/1999/xlink" content-type="dwc:occurrenceID" xlink:type="simple">C6957160-440E-5202-AC57-A27C81C8FE75</named-content>; <bold>Taxon:</bold> scientificName: <named-content xmlns:xlink="http://www.w3.org/1999/xlink" content-type="dwc:scientificName" xlink:type="simple"><italic><tp:taxon-name><tp:taxon-name-part taxon-name-part-type="genus" reg="Sparedrus">Sparedrus</tp:taxon-name-part><tp:taxon-name-part taxon-name-part-type="species" reg="koreanus">koreanus</tp:taxon-name-part></tp:taxon-name></italic> sp. nov.</named-content>; family: <named-content xmlns:xlink="http://www.w3.org/1999/xlink" content-type="dwc:family" xlink:type="simple"><tp:taxon-name><tp:taxon-name-part taxon-name-part-type="family">Oedemeridae</tp:taxon-name-part></tp:taxon-name></named-content>; <bold>Location:</bold> country: <named-content xmlns:xlink="http://www.w3.org/1999/xlink" content-type="dwc:country" xlink:type="simple">Korea</named-content>; countryCode: <named-content xmlns:xlink="http://www.w3.org/1999/xlink" content-type="dwc:countryCode" xlink:type="simple">KR</named-content>; stateProvince: <named-content xmlns:xlink="http://www.w3.org/1999/xlink" content-type="dwc:stateProvince" xlink:type="simple">Daegu</named-content>; county: <named-content xmlns:xlink="http://www.w3.org/1999/xlink" content-type="dwc:county" xlink:type="simple">Buk-gu</named-content>; locality: <named-content xmlns:xlink="http://www.w3.org/1999/xlink" content-type="dwc:locality" xlink:type="simple">Dongbyeon-dong</named-content>; decimalLatitude: <named-content xmlns:xlink="http://www.w3.org/1999/xlink" content-type="dwc:decimalLatitude" xlink:type="simple">35.918648</named-content>; decimalLongitude: <named-content xmlns:xlink="http://www.w3.org/1999/xlink" content-type="dwc:decimalLongitude" xlink:type="simple">128.607917</named-content>; geodeticDatum: <named-content xmlns:xlink="http://www.w3.org/1999/xlink" content-type="dwc:geodeticDatum" xlink:type="simple">WGS84</named-content>; <bold>Event:</bold> year: <named-content xmlns:xlink="http://www.w3.org/1999/xlink" content-type="dwc:year" xlink:type="simple">2024</named-content>; month: <named-content xmlns:xlink="http://www.w3.org/1999/xlink" content-type="dwc:month" xlink:type="simple">4</named-content>; day: <named-content xmlns:xlink="http://www.w3.org/1999/xlink" content-type="dwc:day" xlink:type="simple">10</named-content></p></list-item><list-item><p><bold>Type status:</bold> <named-content xmlns:xlink="http://www.w3.org/1999/xlink" content-type="dwc:typeStatus" xlink:type="simple">Paratype</named-content>. <bold>Occurrence:</bold> recordedBy: <named-content xmlns:xlink="http://www.w3.org/1999/xlink" content-type="dwc:recordedBy" xlink:type="simple">Dongmin Kim</named-content>; sex: <named-content xmlns:xlink="http://www.w3.org/1999/xlink" content-type="dwc:sex" xlink:type="simple">2 males, 1 female</named-content>; lifeStage: <named-content xmlns:xlink="http://www.w3.org/1999/xlink" content-type="dwc:lifeStage" xlink:type="simple">adult</named-content>; occurrenceID: <named-content xmlns:xlink="http://www.w3.org/1999/xlink" content-type="dwc:occurrenceID" xlink:type="simple">64E9B531-660B-5C41-9E37-5B54264EACB4</named-content>; <bold>Taxon:</bold> scientificName: <named-content xmlns:xlink="http://www.w3.org/1999/xlink" content-type="dwc:scientificName" xlink:type="simple"><italic><tp:taxon-name><tp:taxon-name-part taxon-name-part-type="genus" reg="Sparedrus">Sparedrus</tp:taxon-name-part><tp:taxon-name-part taxon-name-part-type="species" reg="koreanus">koreanus</tp:taxon-name-part></tp:taxon-name></italic> sp. nov.</named-content>; family: <named-content xmlns:xlink="http://www.w3.org/1999/xlink" content-type="dwc:family" xlink:type="simple"><tp:taxon-name><tp:taxon-name-part taxon-name-part-type="family">Oedemeridae</tp:taxon-name-part></tp:taxon-name></named-content>; <bold>Location:</bold> country: <named-content xmlns:xlink="http://www.w3.org/1999/xlink" content-type="dwc:country" xlink:type="simple">Korea</named-content>; countryCode: <named-content xmlns:xlink="http://www.w3.org/1999/xlink" content-type="dwc:countryCode" xlink:type="simple">KR</named-content>; stateProvince: <named-content xmlns:xlink="http://www.w3.org/1999/xlink" content-type="dwc:stateProvince" xlink:type="simple">Daegu</named-content>; county: <named-content xmlns:xlink="http://www.w3.org/1999/xlink" content-type="dwc:county" xlink:type="simple">Buk-gu</named-content>; locality: <named-content xmlns:xlink="http://www.w3.org/1999/xlink" content-type="dwc:locality" xlink:type="simple">Dongbyeon-dong</named-content>; decimalLatitude: <named-content xmlns:xlink="http://www.w3.org/1999/xlink" content-type="dwc:decimalLatitude" xlink:type="simple">35.918648</named-content>; decimalLongitude: <named-content xmlns:xlink="http://www.w3.org/1999/xlink" content-type="dwc:decimalLongitude" xlink:type="simple">128.607917</named-content>; geodeticDatum: <named-content xmlns:xlink="http://www.w3.org/1999/xlink" content-type="dwc:geodeticDatum" xlink:type="simple">WGS84</named-content>; <bold>Event:</bold> year: <named-content xmlns:xlink="http://www.w3.org/1999/xlink" content-type="dwc:year" xlink:type="simple">2024</named-content>; month: <named-content xmlns:xlink="http://www.w3.org/1999/xlink" content-type="dwc:month" xlink:type="simple">4</named-content>; day: <named-content xmlns:xlink="http://www.w3.org/1999/xlink" content-type="dwc:day" xlink:type="simple">11</named-content></p></list-item><list-item><p><bold>Type status:</bold> <named-content xmlns:xlink="http://www.w3.org/1999/xlink" content-type="dwc:typeStatus" xlink:type="simple">Paratype</named-content>. <bold>Occurrence:</bold> recordedBy: <named-content xmlns:xlink="http://www.w3.org/1999/xlink" content-type="dwc:recordedBy" xlink:type="simple">Dongmin Kim</named-content>; sex: <named-content xmlns:xlink="http://www.w3.org/1999/xlink" content-type="dwc:sex" xlink:type="simple">2 males, 2 females</named-content>; lifeStage: <named-content xmlns:xlink="http://www.w3.org/1999/xlink" content-type="dwc:lifeStage" xlink:type="simple">adult</named-content>; occurrenceID: <named-content xmlns:xlink="http://www.w3.org/1999/xlink" content-type="dwc:occurrenceID" xlink:type="simple">DC19D9E7-4CCC-5407-8979-AE2098532294</named-content>; <bold>Taxon:</bold> scientificName: <named-content xmlns:xlink="http://www.w3.org/1999/xlink" content-type="dwc:scientificName" xlink:type="simple"><italic><tp:taxon-name><tp:taxon-name-part taxon-name-part-type="genus" reg="Sparedrus">Sparedrus</tp:taxon-name-part><tp:taxon-name-part taxon-name-part-type="species" reg="koreanus">koreanus</tp:taxon-name-part></tp:taxon-name></italic> sp. nov.</named-content>; family: <named-content xmlns:xlink="http://www.w3.org/1999/xlink" content-type="dwc:family" xlink:type="simple"><tp:taxon-name><tp:taxon-name-part taxon-name-part-type="family">Oedemeridae</tp:taxon-name-part></tp:taxon-name></named-content>; <bold>Location:</bold> country: <named-content xmlns:xlink="http://www.w3.org/1999/xlink" content-type="dwc:country" xlink:type="simple">Korea</named-content>; countryCode: <named-content xmlns:xlink="http://www.w3.org/1999/xlink" content-type="dwc:countryCode" xlink:type="simple">KR</named-content>; stateProvince: <named-content xmlns:xlink="http://www.w3.org/1999/xlink" content-type="dwc:stateProvince" xlink:type="simple">Daegu</named-content>; county: <named-content xmlns:xlink="http://www.w3.org/1999/xlink" content-type="dwc:county" xlink:type="simple">Buk-gu</named-content>; locality: <named-content xmlns:xlink="http://www.w3.org/1999/xlink" content-type="dwc:locality" xlink:type="simple">Dongbyeon-dong</named-content>; decimalLatitude: <named-content xmlns:xlink="http://www.w3.org/1999/xlink" content-type="dwc:decimalLatitude" xlink:type="simple">35.918648</named-content>; decimalLongitude: <named-content xmlns:xlink="http://www.w3.org/1999/xlink" content-type="dwc:decimalLongitude" xlink:type="simple">128.607917</named-content>; geodeticDatum: <named-content xmlns:xlink="http://www.w3.org/1999/xlink" content-type="dwc:geodeticDatum" xlink:type="simple">WGS84</named-content>; <bold>Event:</bold> year: <named-content xmlns:xlink="http://www.w3.org/1999/xlink" content-type="dwc:year" xlink:type="simple">2024</named-content>; month: <named-content xmlns:xlink="http://www.w3.org/1999/xlink" content-type="dwc:month" xlink:type="simple">4</named-content>; day: <named-content xmlns:xlink="http://www.w3.org/1999/xlink" content-type="dwc:day" xlink:type="simple">1</named-content></p></list-item></list></tp:treatment-sec><tp:treatment-sec sec-type="Description"><title>Description</title><p><bold>Holotype (male).</bold> Body length 15.6 mm, about 4.5 times of width of elytral humeri; elongated and subparallel; reddish-brown with dense yellowish pubescence (Fig. <xref ref-type="fig" rid="F12530868">1</xref>A and B).</p><p><bold>Head.</bold> Prognathous; eyes large, laterally protruding, almost merging at the middle in dorsal view; head across eyes moderately wider than pronotum, widest width of head about 1.2 times pronotum; antennal insertions exposed from above; antennae 11-segmented, strongly exceeding elytral apex, about 1.15-1.3 times of body lengths; ratio of each antennomere 5.42:1:6.83:7.63:8.01:7.98:7.84:7.19:7.16:7.39:9.72; antennomere 2 minute; antennomere 3 almost 6.8 times as long as antennomere 2; antennomeres 4-10 more or less serrate with protruding posterior lateroapical corner of each segment; antennomere 11 simple, flattened and slightly curved, almost twice that of antennomere 1; mandibles unidentate, simple at apex; apical maxillary palpomere strongly expanded and securiform, fossula sensualis reaching from apex to basal 1/3; apical maxillary palpomere approximately 2.3 times wider at widest than base (Fig. <xref ref-type="fig" rid="F12530868">1</xref>E, F).</p><p><bold>Thorax.</bold> Pronotum almost as long as wide, subcylindrical; scutellum small and indistinct; elytra elongated, covering the entire abdomen, parallel-sided, 3.32 times that of combined width, almost 2/3 of antennae; moderately narrowing posteriorly from about two-thirds; some parts of elytra lack punctures and setae, appearing as tiny spots. Legs long and slender; tibiae not widened apically, with two apical spurs; tarsi 5-5-4, with 2<sup>nd</sup> and 3<sup>rd</sup> segments expanded from the apex, 1<sup>st</sup> segment of hind tarsi more elongated, almost 1/3 of hind tibia; claws simple.</p><p><bold>Abdomen.</bold> Abdomen consists of five visible ventrites; ventrite 5 emarginate at both sides of the terminal part (Fig. <xref ref-type="fig" rid="F12530868">1</xref>G). 8<sup>th</sup> and 9<sup>th</sup> abdominal sternites and male genital structure as figured (Fig. <xref ref-type="fig" rid="F12530868">1</xref>H-J). Tergite VIII well emarginated with spiculum gastrale; tergite IX almost divided into two parts, densely set with setae at the apex. Tegmen moderately sclerotised, shorter than aedeagus, with short setae apically; aedeagus long, straight, with basal processes.</p><p><bold>Male paratypes.</bold> Generally similar to holotype, but showing minor variation in size and proportions: body length 11.0-14.9 mm; ocular index 4.3-7.6; ratio of each antennomere 4.1-5.6:1:6.0-7.7:6.5-8.9:6.4-9.0:6.8-9.5:6.6-9.3:6.5-9.1:6.6-9.2:6.6-9.1:9.0-12.2; elytra 3.4–3.5 times as long as width.</p><p><bold>Female paratypes</bold> (Fig. <xref ref-type="fig" rid="F12530868">1</xref>C, D). Body lengths 14.4 (13.4-15.8) mm, about 4.2 times of width of elytral humeri; eyes small, more separated at the middle, ocular index 16.2-18.2; head across eyes slightly wider than pronotum, widest width of head about 1.04-1.05 times that of pronotum. Antennae shorter, reaching the middle part of the elytra, slightly exceeding half the body length; average ratio of each antennomere 3.8-4.2:1:4.1-4.4:3.5-3.7:3.6-3.8:3.6-3.7:3.4-3.5:3.2-3.4:3.2-3.4:2.9-3.3:4.6-4.9; antennomere 11 subequal with antennomere 1, but slightly longer; fossula sensualis reaching from apex to basal half. Terminal part of abdomen not emarginated. Female genitalia as figured (Fig. <xref ref-type="fig" rid="F12530868">1</xref>K, L).</p></tp:treatment-sec><tp:treatment-sec sec-type="Diagnosis"><title>Diagnosis</title><p><italic><tp:taxon-name><tp:taxon-name-part taxon-name-part-type="genus" reg="Sparedrus">Sparedrus</tp:taxon-name-part><tp:taxon-name-part taxon-name-part-type="species" reg="koreanus">koreanus</tp:taxon-name-part></tp:taxon-name></italic> sp. nov. can be easily distinguished from the other <italic><tp:taxon-name><tp:taxon-name-part taxon-name-part-type="genus" reg="Sparedrus">Sparedrus</tp:taxon-name-part></tp:taxon-name></italic> species, except for <italic><tp:taxon-name><tp:taxon-name-part taxon-name-part-type="genus" reg="Sparedrus">S.</tp:taxon-name-part><tp:taxon-name-part taxon-name-part-type="species" reg="karenorum">karenorum</tp:taxon-name-part></tp:taxon-name></italic> Švihla by the securiform shape of apical maxillary palpomere.</p><p>This new species differs from <italic><tp:taxon-name><tp:taxon-name-part taxon-name-part-type="genus" reg="Sparedrus">S.</tp:taxon-name-part><tp:taxon-name-part taxon-name-part-type="species" reg="karenorum">karenorum</tp:taxon-name-part></tp:taxon-name></italic> Švihla by the following characters: the frons is narrower than the width of antennomere 1 and the length of the antennae distinctly exceeds the body length.</p></tp:treatment-sec><tp:treatment-sec sec-type="Etymology"><title>Etymology</title><p>The specific epithet "<italic>koreanus</italic>" refers to the country of its discovery, South Korea.</p></tp:treatment-sec><tp:treatment-sec sec-type="Notes"><title>Notes</title><p>All specimens were found under LED lights during a riverside stroll (Fig. <xref ref-type="fig" rid="F12530870">2</xref>).</p></tp:treatment-sec><tp:treatment-sec><!--Section generated to contain objects referenced in tp:taxon-treatment.--><fig id="F12530868" position="float" orientation="portrait"><object-id xmlns:xlink="http://www.w3.org/1999/xlink" content-type="arpha" xlink:type="simple">0E9628F4-CF66-5D47-A666-D2CDE9DF4E33</object-id><object-id xmlns:xlink="http://www.w3.org/1999/xlink" content-type="doi" xlink:type="simple">10.3897/BDJ.13.e161171.figure2</object-id><label>Figure 1.</label><caption><p><italic><tp:taxon-name><tp:taxon-name-part taxon-name-part-type="genus" reg="Sparedus">Sparedus</tp:taxon-name-part><tp:taxon-name-part taxon-name-part-type="species" reg="koreanus">koreanus</tp:taxon-name-part></tp:taxon-name></italic>. <bold>A</bold> Dorsal habitus, male (holotype); <bold>B</bold> Ventral habitus, male (holotype); <bold>C</bold> Dorsal habitus, female (paratype) <bold>D</bold> Ventral habitus, female (paratype) <bold>E</bold> Male head <bold>F</bold> Male maxillary palp; <bold>G</bold> Male 5<sup>th</sup> ventrite; <bold>H-I</bold> Tegmen; <bold>J</bold> Aedeagus; <bold>K</bold> Female genitalia; <bold>L</bold> Female genitalia (enlarged); <bold>M</bold> Phylogenetic relationship within <tp:taxon-name><tp:taxon-name-part taxon-name-part-type="subfamily">Calopodinae</tp:taxon-name-part></tp:taxon-name>, based on COI; <bold>N</bold> Preliminary phylogenetic tree of <tp:taxon-name><tp:taxon-name-part taxon-name-part-type="family">Oedemeridae</tp:taxon-name-part></tp:taxon-name>.</p></caption><graphic xmlns:xlink="http://www.w3.org/1999/xlink" xlink:href="bdj-13-e161171-g001.jpg" position="float" id="oo_1234489.jpg" orientation="portrait" xlink:type="simple"><uri content-type="original_file" xlink:type="simple">https://binary.pensoft.net/fig/1234489</uri></graphic></fig><fig id="F12530870" position="float" orientation="portrait"><object-id xmlns:xlink="http://www.w3.org/1999/xlink" content-type="arpha" xlink:type="simple">B39CE678-C495-5BE8-842D-3A5A8D4FDBDF</object-id><object-id xmlns:xlink="http://www.w3.org/1999/xlink" content-type="doi" xlink:type="simple">10.3897/BDJ.13.e161171.figure2</object-id><label>Figure 2.</label><caption><p><bold>A</bold> General view of the collecting site and female at the collection locality (inner circle); <bold>B</bold> Living adult of <italic><tp:taxon-name><tp:taxon-name-part taxon-name-part-type="genus" reg="Sparedrus">Sparedrus</tp:taxon-name-part><tp:taxon-name-part taxon-name-part-type="species" reg="koreanus">koreanus</tp:taxon-name-part></tp:taxon-name></italic>.</p></caption><graphic xmlns:xlink="http://www.w3.org/1999/xlink" xlink:href="bdj-13-e161171-g002.jpg" position="float" id="oo_1234490.jpg" orientation="portrait" xlink:type="simple"><uri content-type="original_file" xlink:type="simple">https://binary.pensoft.net/fig/1234490</uri></graphic></fig></tp:treatment-sec></tp:taxon-treatment>
