# Supplementary material for: New report of Calopodinae (Coleoptera, Oedemeridae) in South Korea, with description of a new species of the genus Sparedrus Dejean, 1821
Source: Biodivers Data J. 2025 Aug 5;13:e161171. doi: 10.3897/BDJ.13.e161171 (PMC12344436; doi:10.3897/BDJ.13.e161171)
Supplement: Supplementary material 1 — Species names with corresponding GenBank accession numbers [file bdj-13-e161171-s001.xlsx]

## Sheet: Sheet1
	Species name	Genbank Accession
1	Anogcodes_fulvicollis	KM447908.1
2	Anogcodes_rufiventris	KM439215.1
3	Anogcodes_seladonius	KM443870.1
4	Anogcodes_ustulata	HQ954089.1
5	Asclera_ruficollis	KR124802.1
6	Autocrates_maqueti	OP114409.1
7	Calopus_angustus	KR126600.1
8	Calopus_angustus_2	KR916056.1
9	Calopus_angustus_3	MF635032.1
10	Calopus_serraticornis	HQ559266.1
11	Calopus_serraticornis_2	KU910340.1
12	Chrysanthia_geniculata	JF889876.1
13	Chrysanthia_viridissima	JF889878.1
14	Coleoptera_sp.	JF890525.1
15	Ditylus_gracilis	KU874850.1
16	Ditylus_quadricollis	JF887545.1
17	Eobia_bicolor	KX053106.1
18	Heliocis_repanda	HM433798.1
19	Ischnomera_caerulea	KM285930.1
20	Ischnomera_cinerascens	KM442313.1
21	Ischnomera_cyanea	KM440137.1
22	Ischnomera_cyanea_2	KM448082.1
23	Ischnomera_sanguinicollis	KM440460.1
24	Nacerdes_atriceps	KC510125.1
25	Nacerdes_carniolica	KM286127.1
26	Nacerdes_gracilis	MN182781.1
27	Nacerdes_melanura	MN182958.1
28	Nacerdes_raymondi	MN182981.1
29	Oedemera_amurensis	MN609291.1
30	Oedemera_annulata	KM448094.1
31	Oedemera_atrata	MN182855.1
32	Oedemera_barbara	KM286196.1
33	Oedemera_crassipes	MN182973.1
34	Oedemera_croceicollis	KJ962023.1
35	Oedemera_femoralis	KM285808.1
36	Oedemera_femorata	KJ963061.1
37	Oedemera_femorata_2	KJ964857.1
38	Oedemera_femorata_3	KU911290.1
39	Oedemera_flavipes	HQ953856.1
40	Oedemera_flavipes_2	KM451834.1
41	Oedemera_lurida	HQ953702.1
42	Oedemera_monticola	KM449431.1
43	Oedemera_nobilis	HQ953693.1
44	Oedemera_podagrariae	KM441075.1
45	Oedemera_subrobusta	KJ964383.1
46	Oedemera_subulata	KM440567.1
47	Oedemera_subulata_2	KU919194.1
48	Oedemera_tristis	KM439269.1
49	Oedemera_virescens	HQ953416.1
50	Oedemeridae_sp.	HM433673.1
51	Oedemeridae_sp._2	HM433351.1
52	Oedemeridae_sp._3	OM605062.1
53	Oedemeridae_sp._4	KJ085346.1
54	Oedemeridae_sp._5	KX054230.1
55	Oedemeridae_sp._6	HM433375.1
56	Oedemeridae_sp._7	OM607789.1
57	Oedemeridae_sp._8	KJ163195.1
58	Sessinia_sp.	MN345225.1
59	Sparedrus_cf.aspersus_USA	HQ984345.1
60	Sparedrus_spnov	PP715731.1
61	Sparedrus_spnov_2	PP715731.1
62	Sparedrus_testaceus	KM439688.1
63	Xanthochroina_auberti	MN182861.1
